# Supplementary material for: Identification and Evolutionary Analysis of the Widely Distributed CAP Superfamily in Spider Venom
Source: Toxins (Basel). 2024 May 24;16(6):240. doi: 10.3390/toxins16060240 (PMC11209345; doi:10.3390/toxins16060240)
Supplement: Supplementary file 1 [file toxins-16-00240-s001.zip]

Archive with 3 entries (3 files):
- FigureS1.pdf
- FigureS2.tif
- Supplementary_Tables.xlsx
