# Supplementary material for: Identification and Evolutionary Analysis of the Widely Distributed CAP Superfamily in Spider Venom
Source: Toxins (Basel). 2024 May 24;16(6):240. doi: 10.3390/toxins16060240 (PMC11209345; doi:10.3390/toxins16060240)
Supplement: Supplementary file 1 [file toxins-16-00240-s001.zip › Supplementary_Tables.xlsx]

## Sheet: TableS1
Supplementary Table S1: Publicly available global transcriptome data used in this paper.
Taxonomy					SRA
Araneae	Mesothelae			Liphistiidae	DRR296880
	Opisthothelae Mygalomorphae			Atypidae	DRR297805
				Antrodiaetidae	DRR297405
				Ctenizidae	DRR296883
				Nemesiidae	DRR296804
				Idiopidae	DRR165506
				Theraphosidae	DRR296550
				Hexathelidae	DRR296868
	Opisthothelae Araneomorphae	Haplogynae		Filistatidae	DRR297101
				Segestriidae	DRR297763
				Oonopidae	DRR296713
				Dysderidae	DRR221434
				Telemidae	DRR296680
				Pholcidae	DRR297071
				Tetrablemmidae	DRR296466
				Sicariidae	DRR297198
				Scytodidae	DRR296803
				Ochyroceratidae	DRR296514
				Leptonetidae	DRR297799
				Austrochilidae	DRR296712
		Entelegynae		Archaeidae	DRR168631
			Araneoidea	Theridiidae	DRR297694
				Symphytognathidae	DRR297322
				Anapidae	DRR296981
				Mysmenidae	DRR165502
				Tetragnathidae	DRR297867
				Mimetidae	DRR297318
				Theridiosomatidae	DRR297437
				Araneidae	DRR297520
				Nesticidae	DRR297047
				Pimoidae	DRR297602
				Linyphiidae	DRR297575
			UDOH	Eresidae	DRR168636
				Nicodamidae	DRR297731
				Uloboridae	DRR297252
				Deinopidae	DRR168627
				Oecobiidae	DRR297603
				Hersiliidae	DRR297303
			RTA	Titanoecidae	DRR296579
				Zoropsidae	DRR221432
				Sparassidae	DRR297301
				Amaurobiidae	DRR297822
				Agelenidae	DRR297424
				Stiphidiidae	DRR297839
				Desidae	DRR297558
				Amphinectidae	DRR296491
				Hahniidae	DRR297193
				Dictynidae	DRR165483
				Cybaeidae	DRR297040
				Udubidae	DRR168648
				Zodariidae	DRR297076
				Oxyopidae	DRR297078
				Thomisidae	DRR296903
				Ctenidae	DRR297864
				Psechridae	DRR296762
				Pisauridae	DRR296646
				Trechaleidae	DRR297776
				Lycosidae	DRR296602
				Salticidae	DRR296545
				Eutichuridae	DRR296639
				Selenopidae	DRR168646
				Viridasiidae	DRR168633
				Miturgidae	DRR296891
				Philodromidae	DRR297525
				Corinnidae	DRR296973
				Trochanteriidae	DRR296499
				Liocranidae	DRR297216
				Anyphaenidae	DRR297679
				Clubionidae	DRR297262
				Phrurolithidae	DRR297466
				Lamponidae	DRR296707
				Gallieniellidae	DRR168639
				Trachelidae	DRR297277
				Gnaphosidae	DRR296532

## Sheet: TableS2
Supplementary Table S2. Identification results of 64 spider venom protein families.
Toxin Type	Toxin Family	Discriminative ToxProt Annotation	Agelenidae	Amaurobiidae	Amphinectidae	Anapidae	Antrodiaetidae	Anyphaenidae	Araneidae	Archaeidae	Atypidae	Austrochilidae	Clubionidae	Corinnidae	Ctenidae	Ctenizidae	Cybaeidae	Deinopidae	Desidae	Dictynidae	Dysderidae	Eresidae	Eutichuridae	Filistatidae	Gallieniellidae	Gnaphosidae	Hahniidae	Hersiliidae	Hexathelidae	Idiopidae	Lamponidae	Leptonetidae	Linyphiidae	Liocranidae	Liphistiidae	Lycosidae	Mimetidae	Miturgidae	Mysmenidae	Nemesiidae	Nesticidae	Nicodamidae	Ochyroceratidae	Oecobiidae	Oonopidae	Oxyopidae	Philodromidae	Pholcidae	Phrurolithidae
Spider Cationic peptides (SC)	SC_01	Cytoinsectotoxin family	1	3	2	2	2	1	0	1	0	1	2	3	2	0	0	1	2	1	0	2	0	0	1	2	0	7	0	0	0	1	1	3	1	1	0	2	8	0	0	1	0	0	2	2	0	2	1
	SC_02	Oxyopinin family	0	0	0	0	0	0	0	0	0	0	1	1	2	0	1	0	1	0	0	0	0	0	0	0	1	0	0	0	1	0	0	0	0	0	0	1	1	0	0	0	0	1	0	5	0	0	1
	SC_03	Latarcin superfamily	11	6	14	1	7	7	12	12	2	20	7	14	14	12	8	6	14	10	8	7	8	10	11	16	10	9	12	6	8	3	8	17	7	6	4	9	6	6	8	12	8	14	6	8	8	9	4
	SC_04	Cupiennin family / CsTx-16	3	3	3	3	1	2	3	0	0	4	2	3	1	1	2	2	2	2	2	3	2	5	1	1	2	1	2	2	6	5	5	10	4	4	4	1	2	2	2	3	3	1	0	4	2	4	4
	SC_05	Bradykinin-related peptide family	0	0	0	0	0	0	0	0	0	0	1	0	1	0	0	0	0	0	0	0	0	0	0	0	0	1	0	0	0	0	1	0	1	1	0	0	0	0	0	0	0	0	0	0	0	0	0
Spider Neurotoxin (SN)	SN_01	U2-agatoxin family	0	1	0	0	0	0	1	0	0	0	0	0	0	0	0	0	0	0	1	0	3	0	0	0	0	0	0	0	0	1	0	0	2	1	4	0	1	0	0	0	0	0	0	1	1	1	2
	SN_02	Plectoxin superfamily / CsTx-19,28,34,36	8	1	5	3	4	3	4	4	2	3	4	0	7	2	2	3	3	2	1	5	4	5	7	1	3	6	2	5	5	9	7	4	3	6	8	4	3	2	0	4	3	3	3	5	2	4	5
	SN_03	Spider toxin Tx2 family	11	3	2	13	6	4	3	5	3	4	0	4	1	4	1	9	2	0	5	2	1	6	1	4	3	7	5	4	7	5	4	1	1	1	1	3	1	1	5	4	3	4	4	2	1	6	0
	SN_04	Omega-agatoxin superfamily	5	1	20	2	5	3	2	1	1	3	2	1	5	3	1	4	16	23	1	2	1	1	6	4	8	4	0	6	1	3	2	5	1	2	0	2	0	2	0	2	4	6	1	5	1	2	3
	SN_05	Spider agouti family	6	1	2	0	1	2	1	2	4	4	3	2	4	3	2	2	4	0	3	5	0	1	3	3	0	1	2	5	7	0	8	3	3	1	2	1	4	0	1	3	9	5	1	1	7	3	2
	SN_06	Delta-atracotoxin family	0	0	0	1	1	0	0	0	1	0	0	0	0	1	0	0	1	0	1	1	0	1	0	0	1	0	2	0	0	0	0	0	1	0	0	0	0	0	0	0	1	0	0	0	2	0	0
	SN_07	Beta/delta agatoxin family	2	0	1	0	0	0	1	0	1	0	1	1	1	1	0	0	2	1	0	5	1	5	3	0	2	1	2	1	0	6	3	5	0	2	7	1	0	1	0	1	3	0	0	1	0	0	4
	SN_08	Shiva superfamily, Omega-toxin family	0	1	2	1	0	1	1	0	1	1	1	0	0	1	0	4	2	1	0	1	5	2	3	0	1	2	0	2	1	0	3	3	1	0	1	1	1	0	2	1	1	0	0	1	2	1	1
	SN_09	Spider toxin Tx3-6 family	0	0	1	1	0	1	0	1	0	0	0	0	0	0	0	0	0	2	0	1	0	0	0	1	0	0	0	2	0	1	0	0	0	1	0	0	0	1	0	1	0	0	0	6	0	0	0
	SN_10	Huwentoxin-1 family	22	19	29	10	13	21	36	14	22	24	11	27	25	27	12	18	22	18	26	27	35	35	18	27	29	20	22	26	31	24	22	33	24	37	8	36	23	21	14	25	24	29	27	20	72	27	23
	SN_11	Shiva superfamily, Kappa toxin family	1	0	1	0	2	0	2	2	1	1	2	2	2	1	1	1	1	1	1	0	1	3	1	3	1	0	1	2	2	1	0	0	2	2	1	2	2	1	2	0	1	3	2	1	1	2	2
	SN_12	Huwentoxin-2 family	1	3	2	2	3	1	0	1	0	1	1	4	2	2	2	2	1	1	0	0	6	4	3	1	0	4	3	2	3	1	0	4	0	1	1	3	1	1	1	1	0	1	0	5	1	1	2
	SN_13	Insecticidal toxin ABC family	0	1	2	0	0	1	0	1	1	1	2	0	3	0	0	2	2	0	1	0	0	2	0	5	2	0	1	1	1	2	2	1	0	3	2	1	2	0	1	1	0	3	1	1	3	2	0
	SN_14	Magi-1 superfamily	2	1	5	5	3	7	1	4	2	4	5	7	5	8	5	5	12	3	3	5	6	5	4	5	4	4	6	10	4	5	3	5	1	2	6	6	8	10	3	5	1	3	4	6	2	5	7
	SN_15	Magi-5 family	0	0	0	0	0	0	0	0	2	1	0	2	0	0	0	0	1	3	1	2	1	0	0	0	1	0	0	2	0	1	0	3	1	2	0	1	0	0	0	1	1	0	1	0	2	2	0
	SN_16	Spider toxin SFI family	0	1	1	0	0	0	1	0	0	0	1	0	1	1	0	0	0	1	1	0	0	0	0	0	0	0	0	2	0	1	0	0	0	0	0	0	0	0	0	0	0	0	0	1	1	1	0
	SN_17	Spider neurotoxin 21C2 family	0	0	0	0	1	0	1	2	1	0	0	0	0	0	1	0	0	0	0	0	0	0	0	0	0	0	0	0	1	0	0	0	1	0	0	0	0	0	1	0	0	0	0	1	0	2	0
	SN_18	AVIT (prokineticin) family	1	0	0	0	1	2	1	0	1	3	5	2	0	1	0	2	3	4	0	0	2	1	0	1	3	5	2	0	0	1	0	1	1	0	1	0	1	1	0	2	2	7	2	0	0	2	1
	SN_19	Spider toxin CsTx superfamily	3	5	4	5	2	5	10	2	3	9	4	10	8	4	5	3	7	4	6	3	8	3	3	4	5	7	5	1	8	9	5	8	3	2	5	5	9	1	2	8	5	8	2	3	3	3	6
	SN_20	CsTx-20	21	20	15	9	10	7	9	5	9	23	9	28	16	9	10	18	20	10	11	13	13	14	21	20	16	17	20	15	14	10	14	18	11	9	11	20	18	10	9	22	8	20	11	20	11	24	7
	SN_21	Aptotoxin_family	1	0	0	0	0	1	0	0	0	0	1	1	0	2	0	0	0	0	0	0	0	0	0	1	1	0	0	2	0	0	1	1	0	0	0	0	0	1	0	0	0	0	0	0	0	0	1
	SN_22	Helical arthropod neuropeptide derived (HAND) family	1	2	4	1	0	2	4	0	2	0	1	2	0	1	3	5	0	0	1	0	4	0	1	0	6	18	2	1	3	0	6	0	0	0	3	0	3	1	1	6	2	0	2	2	1	1	0
	SN_23	Double-knot toxin subfamily	1	0	1	0	0	0	1	1	0	1	1	2	0	0	1	1	0	1	0	1	1	1	0	0	1	0	0	0	0	0	1	1	0	0	1	1	0	3	0	1	0	1	0	0	2	0	0
	SN_24	OAIP 4 subfamily	0	0	0	0	1	0	1	0	0	0	0	1	0	0	0	0	1	0	0	0	1	1	0	0	0	0	0	0	0	0	0	0	0	0	0	0	1	0	0	0	0	0	0	1	0	0	0
	SN_25	HWTX-LSTX family	0	0	0	1	2	0	1	0	0	0	1	0	0	1	0	0	0	1	0	0	0	0	0	1	0	1	0	1	1	0	0	0	1	0	0	0	0	0	0	1	0	0	1	0	0	0	0
	SN_26	Insecticidal toxin DTX family	0	0	0	0	0	0	0	0	0	1	0	0	1	0	0	0	0	0	0	0	0	1	0	0	1	0	0	0	0	0	0	0	0	0	0	0	0	0	0	0	0	1	0	0	0	0	0
	SN_27	JZTX-72 family	0	0	1	0	0	1	0	2	0	0	0	1	0	0	0	0	0	0	1	0	0	0	1	3	0	0	1	0	0	0	1	1	1	0	0	0	0	1	1	0	1	2	1	0	1	0	1
	SN_28	Litx family	0	0	0	0	0	0	0	0	0	1	0	1	0	0	0	0	0	0	0	0	2	0	0	0	0	1	0	0	0	0	0	0	0	0	1	1	0	0	0	1	0	0	0	0	0	0	0
	SN_29	Omega lycotoxin family	0	0	1	0	0	0	1	0	1	0	0	1	0	0	0	0	0	0	0	1	0	1	0	0	0	0	0	1	0	1	0	1	1	0	0	0	0	0	0	1	2	0	0	0	0	0	0
	SN_30	Phrixotoxin family	0	0	1	0	0	0	1	0	0	0	1	0	0	0	0	1	0	0	1	0	1	0	0	0	1	0	0	0	1	0	0	0	0	0	1	0	0	1	0	0	0	0	1	0	0	0	1
	SN_31	U12-lycotoxin family	1	1	1	0	0	0	0	0	1	1	0	0	1	1	1	0	2	0	0	0	0	1	0	0	1	0	0	0	0	1	0	0	0	0	0	0	0	1	1	2	0	0	0	0	0	1	0
	SN_32	MIT-like AcTx family / CsTx-21, 22	30	24	28	12	17	21	20	24	9	39	21	33	23	18	16	27	32	31	20	20	28	35	19	28	29	25	22	23	28	31	39	49	14	14	25	33	36	34	28	29	18	28	15	21	19	28	18
	SN_33	CsTx-26	0	0	0	0	0	0	1	0	0	0	0	2	0	0	1	0	2	0	0	0	1	0	1	0	1	0	1	0	0	0	0	0	0	1	1	0	3	1	0	0	0	0	0	0	0	0	0
	SN_34	CsTx-29	1	1	3	2	2	1	1	4	1	4	0	1	1	2	1	2	1	1	3	1	1	1	1	1	1	1	2	1	0	2	1	3	2	1	1	1	2	2	0	2	2	3	2	3	1	2	1
	SN_35	CsTx-35	1	0	1	0	1	0	0	1	1	0	0	0	0	2	0	0	0	0	1	0	0	0	0	0	2	0	0	1	0	0	0	2	0	1	0	0	1	1	0	1	0	0	2	0	0	2	0
	SN_36	Huwentoxin type 10	0	0	1	1	0	1	0	1	0	0	0	1	1	1	0	0	0	0	0	0	0	0	0	1	0	0	0	1	2	1	0	1	0	0	0	1	0	0	0	0	1	0	1	6	0	1	1
	SN_37	CsTx-37	0	0	0	1	1	1	0	1	2	0	0	0	0	0	0	0	1	3	1	0	1	0	1	0	1	2	0	1	5	0	0	2	0	0	0	0	1	0	0	2	1	0	1	0	0	1	0
	SN_38	CsTx-38	2	2	1	1	6	1	10	2	3	1	1	9	8	1	1	11	2	2	2	2	4	2	2	6	5	15	10	8	0	1	1	2	1	0	1	7	7	1	7	0	21	2	6	4	34	0	2
	SN_39	Spider LiTx3 related peptide family	0	0	0	0	0	0	0	0	0	0	0	0	0	0	0	0	1	0	0	0	0	0	0	1	0	0	4	2	0	0	0	0	0	0	0	0	0	0	0	0	0	0	0	0	0	0	0
	SN_40	Spiderine	1	0	0	0	0	3	0	0	1	1	0	1	1	0	0	1	1	0	0	2	0	3	0	2	2	2	0	0	4	2	0	0	1	1	0	3	1	1	0	0	0	1	0	6	0	2	0
Venom Proteins (VP)	VP_01	Protease inhibitor I7 (squash type serine protease inhibitor) family	1	0	1	1	1	0	0	1	2	0	0	0	0	0	0	0	0	0	0	0	0	0	0	0	0	0	1	0	0	0	0	0	0	1	0	0	1	0	1	0	0	1	0	0	1	0	0
	VP_02	Peptidase M12A family	27	46	35	16	18	22	43	38	17	60	24	61	34	15	32	35	63	34	16	43	26	73	29	55	43	50	60	20	60	25	47	30	23	32	24	54	68	33	44	60	31	73	26	56	32	60	21
	VP_03	Arthropod phospholipase D family	5	1	4	1	6	3	7	4	5	3	5	2	2	4	2	4	4	2	2	3	3	3	3	3	3	4	2	3	4	2	5	3	3	3	4	3	6	6	5	5	1	3	7	2	2	4	3
	VP_04	Venom metalloproteinase (M12B) family	0	1	0	0	0	0	0	0	0	0	0	0	0	0	0	1	0	0	0	0	0	0	0	0	0	1	0	0	0	0	1	0	0	1	0	0	0	0	0	0	0	2	0	1	0	0	0
	VP_05	Hyaluronidase	2	0	0	0	2	0	1	1	3	1	1	1	2	1	1	0	1	0	0	0	2	1	1	0	1	1	2	1	1	0	0	1	3	1	1	1	1	3	0	0	0	0	0	1	0	2	0
	VP_06	Arthropod Phospholipase A2	6	3	5	3	2	5	2	3	5	3	4	7	5	3	3	3	7	5	6	7	7	6	4	9	8	4	4	2	6	7	5	5	6	5	4	6	3	3	3	5	3	10	6	7	4	5	4
	VP_07	Angiotensin-converting Enzyme	4	1	4	1	4	3	5	6	3	4	4	5	3	3	8	1	4	5	3	3	5	5	5	5	7	3	3	1	3	5	4	3	5	1	2	5	3	3	3	9	4	4	4	5	2	4	3
	VP_08	Peptidylglycine alpha-amidating monooxygenase	2	0	3	1	7	4	4	5	3	5	2	4	15	3	3	2	4	5	5	5	4	7	4	9	4	5	2	3	6	13	5	5	7	4	5	3	5	2	2	4	2	5	6	4	2	4	5
	VP_09	Signal peptidase	3	1	2	1	1	1	1	2	2	2	2	2	1	2	1	1	1	1	1	1	2	3	1	2	1	1	2	1	2	1	3	3	1	1	1	1	2	2	1	1	1	2	1	2	1	3	2
	VP_10	Venom serine protease	82	62	77	34	60	61	94	133	52	64	68	94	72	42	46	65	109	57	52	69	69	78	79	91	72	77	50	56	99	84	77	70	68	71	49	73	69	52	47	76	41	96	52	120	53	78	57
	VP_11	Spider WAP family	1	1	3	3	1	2	1	0	1	2	1	4	2	1	4	0	3	1	1	3	2	1	4	5	4	2	0	1	1	3	4	3	0	0	4	4	5	0	0	2	1	5	1	1	0	0	2
	VP_12	Venom Kunitz-type family	30	22	18	6	17	13	22	17	15	22	17	40	13	21	27	17	27	14	6	15	16	33	26	37	25	16	27	27	16	14	20	27	18	21	5	18	22	18	17	21	11	22	7	27	11	14	12
	VP_13	Cysteine-rich secretory protein	7	10	14	12	11	9	18	26	11	14	7	11	8	12	10	11	15	8	5	14	8	17	10	12	7	19	14	10	13	11	16	15	8	10	15	9	15	9	8	16	15	20	10	24	7	9	9
	VP_14	Thyroglobulin-like protein	13	19	13	10	12	10	18	9	11	27	10	23	13	16	13	11	25	17	7	11	13	24	17	30	11	17	29	9	22	15	19	26	14	13	11	21	24	12	20	24	9	22	10	18	9	21	10
	VP_15	Leucine rich peptide	110	75	77	27	105	55	102	77	86	129	64	111	69	66	77	93	143	89	68	90	107	131	101	147	113	121	100	96	179	109	153	103	88	89	51	103	110	82	71	110	67	137	67	99	65	86	106
	VP_16	Protein disulfide-isomerase	21	32	26	16	25	21	22	27	25	21	21	32	20	26	18	26	25	25	23	27	26	23	26	33	21	25	26	27	26	23	25	46	22	26	22	27	33	22	23	29	19	43	21	48	22	23	23
	VP_17	Tachylectin 5A	39	17	15	8	32	9	45	5	9	28	14	21	48	14	13	16	45	7	14	21	13	29	10	20	13	11	37	18	18	15	49	21	25	19	18	22	16	16	33	18	8	23	4	16	5	10	13
	VP_18	Cystatin	5	6	3	6	6	4	5	5	4	11	3	15	4	11	3	9	7	7	6	6	4	14	5	8	5	9	9	5	10	8	13	10	4	4	4	8	13	7	5	15	10	11	5	8	11	21	6
	VP_19	Latrotoxin superfamily	241	93	154	36	144	86	180	99	125	143	95	171	125	93	131	108	151	96	129	99	105	126	137	153	135	185	93	101	168	211	269	158	92	129	116	98	161	91	95	132	105	157	115	139	119	119	113
[truncated: 27 more columns]

## Sheet: TableS3
Supplementary Table S3. Publicly available venom gland transcriptome data used in this paper.
Family	Species	Bioproject	SRA	Note
Buthidae	Centruroides sculpturatus	PRJNA340270	SRR15176736
			SRR15177461
Eresidae	Stegodyphus dumicola	PRJNA575239	SRR10216514
			SRR10216522
			SRR10216523
Theridiidae	Parasteatoda tepidariorum	PRJNA934108	SRR23434854
			SRR23434855
			SRR23434856
Linyphiidae	Hylyphantes graminicola	Science Data Bank		https://www.scidb.cn/en/detail?dataSetId=0b4cadeb2b9b4edc8364e473fba40f03
Trichonephila	Trichonephila clavata	SpiderDB		https://spider.bioinfotoolkits.net
Araneidae	Argiope bruennichi	PRJNA634567	SRR11833482
Araneidae	Caerostris darwini	PRJNA758099	SRR15715384

## Sheet: TableS4
Supplementary Table S4. Publicly available genome data from four outgroups.
Family	Species	Short	Genome info
			Database	link/Accession	Assembly	Ref
Fungi	Pichia kudriavzevii	Pkud	RefSeq	GCF_003054445.1	chromosome	(Douglass et al., 2018)
Roundworm	Necator americanus	Name	GeneBank	GCA_000507365.1	scaffold	(Tang et al., 2014)
Wasp	Vespa velutina	Vvel	RefSeq	GCF_912470025.1	chromosome	(Miller et al., 2022)
Snake	Naja naja	Nnaj	GeneBank	GCA_009733165.1	chromosome	(Suryamohan et al., 2020)

## Sheet: TableS5
Supplementary Table S5. Identification and screening of the CAP superfamily from 14 spiders and 1 scorpion.
BLASTP + HMMcompete	HMMER hmmscan	FIMO & Manual	Note
Abru|XP_055924276.1	Abru|XP_055924276.1	Abru|XP_055924276.1
Abru|XP_055925221.1	Abru|XP_055925221.1	Abru|XP_055925221.1
Abru|XP_055925495.1	Abru|XP_055925495.1	Abru|XP_055925495.1
Abru|XP_055925841.1	Abru|XP_055925841.1	Abru|XP_055925841.1
Abru|XP_055927212.1	Abru|XP_055927212.1	Abru|XP_055927212.1
Abru|XP_055927925.1	Abru|XP_055927925.1	Abru|XP_055927925.1
Abru|XP_055931314.1	Abru|XP_055931314.1	Abru|XP_055931314.1
Abru|XP_055937457.1	Abru|XP_055937457.1	Abru|XP_055937457.1
Abru|XP_055937469.1	Abru|XP_055937469.1	Abru|XP_055937469.1
Abru|XP_055937586.1	Abru|XP_055937586.1	Abru|XP_055937586.1
Abru|XP_055937859.1	Abru|XP_055937859.1	Abru|XP_055937859.1
Abru|XP_055937860.1	Abru|XP_055937860.1	Abru|XP_055937860.1
Abru|XP_055937879.1	Abru|XP_055937879.1	Abru|XP_055937879.1
Abru|XP_055938169.1	Abru|XP_055938169.1	Abru|XP_055938169.1
Abru|XP_055938191.1	Abru|XP_055938191.1	Abru|XP_055938191.1
Abru|XP_055939489.1	Abru|XP_055939489.1	Abru|XP_055939489.1
Abru|XP_055940501.1	Abru|XP_055940501.1	Abru|XP_055940501.1
Abru|XP_055943520.1	Abru|XP_055943520.1	Abru|XP_055943520.1
Abru|XP_055945225.1	Abru|XP_055945225.1	Abru|XP_055945225.1
Abru|XP_055946505.1	Abru|XP_055946505.1	Abru|XP_055946505.1
Abru|XP_055947759.1	Abru|XP_055947759.1	Abru|XP_055947759.1
Abru|XP_055951361.1	Abru|XP_055951361.1	Abru|XP_055951361.1
Akar|evm.model.HiC_scaffold_10.572	Akar|evm.model.HiC_scaffold_10.572	Akar|evm.model.HiC_scaffold_10.572
Akar|evm.model.HiC_scaffold_10.809			Domain deletion
Akar|evm.model.HiC_scaffold_17.608	Akar|evm.model.HiC_scaffold_17.608	Akar|evm.model.HiC_scaffold_17.608
Akar|evm.model.HiC_scaffold_17.609	Akar|evm.model.HiC_scaffold_17.609	Akar|evm.model.HiC_scaffold_17.609
Akar|evm.model.HiC_scaffold_22.132	Akar|evm.model.HiC_scaffold_22.132	Akar|evm.model.HiC_scaffold_22.132
Akar|evm.model.HiC_scaffold_22.228	Akar|evm.model.HiC_scaffold_22.228	Akar|evm.model.HiC_scaffold_22.228
Akar|evm.model.HiC_scaffold_4.651	Akar|evm.model.HiC_scaffold_4.651	Akar|evm.model.HiC_scaffold_4.651
Akar|evm.model.HiC_scaffold_7.664	Akar|evm.model.HiC_scaffold_7.664	Akar|evm.model.HiC_scaffold_7.664
Akar|evm.model.HiC_scaffold_7.671	Akar|evm.model.HiC_scaffold_7.671	Akar|evm.model.HiC_scaffold_7.671
Akar|evm.model.HiC_scaffold_7.674	Akar|evm.model.HiC_scaffold_7.674	Akar|evm.model.HiC_scaffold_7.674
Akar|evm.model.HiC_scaffold_8.1814	Akar|evm.model.HiC_scaffold_8.1814	Akar|evm.model.HiC_scaffold_8.1814
Akar|evm.model.HiC_scaffold_9.321	Akar|evm.model.HiC_scaffold_9.321	Akar|evm.model.HiC_scaffold_9.321
Cdar|GIX74808.1	Cdar|GIX74808.1	Cdar|GIX74808.1
Cdar|GIX75909.1			Domain deletion
Cdar|GIX80528.1	Cdar|GIX80528.1	Cdar|GIX80528.1
Cdar|GIX97882.1	Cdar|GIX97882.1	Cdar|GIX97882.1
Cdar|GIX98705.1			Domain deletion
Cdar|GIX99306.1	Cdar|GIX99306.1	Cdar|GIX99306.1
Cdar|GIX99830.1	Cdar|GIX99830.1	Cdar|GIX99830.1
Cdar|GIX99831.1	Cdar|GIX99831.1	Cdar|GIX99831.1
Cdar|GIX99832.1	Cdar|GIX99832.1	Cdar|GIX99832.1
Cdar|GIY02737.1	Cdar|GIY02737.1	Cdar|GIY02737.1
Cdar|GIY04269.1	Cdar|GIY04269.1		CAP2 motif deletion
Cdar|GIY13251.1			Domain deletion
Cdar|GIY16665.1	Cdar|GIY16665.1	Cdar|GIY16665.1
Cdar|GIY21223.1	Cdar|GIY21223.1	Cdar|GIY21223.1
Cdar|GIY21225.1	Cdar|GIY21225.1		CAP4&CAP1 motif deletion
Cdar|GIY21271.1			Domain deletion
Cdar|GIY35593.1	Cdar|GIY35593.1	Cdar|GIY35593.1
Cdar|GIY39364.1	Cdar|GIY39364.1	Cdar|GIY39364.1
Cdar|GIY43913.1		Cdar|GIY43913.1
Cdar|GIY44630.1			Domain deletion
Cdar|GIY76250.1	Cdar|GIY76250.1	Cdar|GIY76250.1
Cdar|GIY81494.1	Cdar|GIY81494.1	Cdar|GIY81494.1
Cdar|GIY91259.1	Cdar|GIY91259.1	Cdar|GIY91259.1
Cscu|XP_023209874.1	Cscu|XP_023209874.1	Cscu|XP_023209874.1
Cscu|XP_023210563.1	Cscu|XP_023210563.1		CAP3&CAP4 motif deletion
Cscu|XP_023210570.1	Cscu|XP_023210570.1		CAP3&CAP4 motif deletion
Cscu|XP_023210576.1	Cscu|XP_023210576.1		CAP3&CAP4 motif deletion
Cscu|XP_023211386.1			Domain deletion
Cscu|XP_023212351.1	Cscu|XP_023212351.1	Cscu|XP_023212351.1
Cscu|XP_023212786.1	Cscu|XP_023212786.1	Cscu|XP_023212786.1
Cscu|XP_023216531.1	Cscu|XP_023216531.1	Cscu|XP_023216531.1
Cscu|XP_023216533.1	Cscu|XP_023216533.1	Cscu|XP_023216533.1
Cscu|XP_023216993.1	Cscu|XP_023216993.1		all motif deletion
Cscu|XP_023217912.1	Cscu|XP_023217912.1		CAP3&CAP4&CAP1 motif deletion
Cscu|XP_023217929.1	Cscu|XP_023217929.1		CAP4&CAP1 motif deletion
Cscu|XP_023217931.1	Cscu|XP_023217931.1		CAP3&CAP4&CAP1 motif deletion
Cscu|XP_023217943.1	Cscu|XP_023217943.1		CAP3&CAP1 motif deletion
Cscu|XP_023218919.1	Cscu|XP_023218919.1		CAP4&CAP1 motif deletion
Cscu|XP_023220120.1	Cscu|XP_023220120.1		all motif deletion
Cscu|XP_023220121.1	Cscu|XP_023220121.1		all motif deletion
Cscu|XP_023220123.1	Cscu|XP_023220123.1		all motif deletion
Cscu|XP_023221217.1	Cscu|XP_023221217.1	Cscu|XP_023221217.1
Cscu|XP_023221739.1	Cscu|XP_023221739.1	Cscu|XP_023221739.1
Cscu|XP_023228306.1			Domain deletion
Cscu|XP_023231193.1	Cscu|XP_023231193.1		CAP3&CAP1 motif deletion
Cscu|XP_023231194.1	Cscu|XP_023231194.1		all motif deletion
Cscu|XP_023231197.1	Cscu|XP_023231197.1		all motif deletion
Cscu|XP_023231200.1	Cscu|XP_023231200.1		all motif deletion
Cscu|XP_023231222.1	Cscu|XP_023231222.1		all motif deletion
Cscu|XP_023231223.1	Cscu|XP_023231223.1		all motif deletion
Cscu|XP_023231245.1	Cscu|XP_023231245.1		CAP3&CAP1 motif deletion
Cscu|XP_023231247.1	Cscu|XP_023231247.1		all motif deletion
Cscu|XP_023231256.1	Cscu|XP_023231256.1		all motif deletion
Cscu|XP_023233529.1	Cscu|XP_023233529.1		all motif deletion
Cscu|XP_023234678.1			Domain deletion
Cscu|XP_023237313.1	Cscu|XP_023237313.1	Cscu|XP_023237313.1
Cscu|XP_023237314.1	Cscu|XP_023237314.1	Cscu|XP_023237314.1
Cscu|XP_023237315.1	Cscu|XP_023237315.1	Cscu|XP_023237315.1
Cscu|XP_023239546.1	Cscu|XP_023239546.1		CAP1 motif deletion
Cscu|XP_023240725.1	Cscu|XP_023240725.1		all motif deletion
Cscu|XP_023241578.1	Cscu|XP_023241578.1	Cscu|XP_023241578.1
Cscu|XP_023242168.1	Cscu|XP_023242168.1	Cscu|XP_023242168.1
Edav|Ectatosticta_davidi_00006893-RA	Edav|Ectatosticta_davidi_00006893-RA	Edav|Ectatosticta_davidi_00006893-RA
Edav|Ectatosticta_davidi_00007014-RB	Edav|Ectatosticta_davidi_00007014-RB	Edav|Ectatosticta_davidi_00007014-RB
Edav|Ectatosticta_davidi_00008579-RA	Edav|Ectatosticta_davidi_00008579-RA	Edav|Ectatosticta_davidi_00008579-RA
Edav|Ectatosticta_davidi_00008580-RA	Edav|Ectatosticta_davidi_00008580-RA	Edav|Ectatosticta_davidi_00008580-RA
Edav|Ectatosticta_davidi_00009598-RA	Edav|Ectatosticta_davidi_00009598-RA	Edav|Ectatosticta_davidi_00009598-RA
Edav|Ectatosticta_davidi_00009599-RA	Edav|Ectatosticta_davidi_00009599-RA		CAP3&CAP4 motif deletion
Edav|Ectatosticta_davidi_00009885-RA	Edav|Ectatosticta_davidi_00009885-RA	Edav|Ectatosticta_davidi_00009885-RA
Edav|Ectatosticta_davidi_00014681-RA	Edav|Ectatosticta_davidi_00014681-RA	Edav|Ectatosticta_davidi_00014681-RA
Edav|Ectatosticta_davidi_00014682-RA	Edav|Ectatosticta_davidi_00014682-RA	Edav|Ectatosticta_davidi_00014682-RA
Edav|Ectatosticta_davidi_00015199-RA	Edav|Ectatosticta_davidi_00015199-RA	Edav|Ectatosticta_davidi_00015199-RA
Hgra|evm.model.CTG_1033.38	Hgra|evm.model.CTG_1033.38	Hgra|evm.model.CTG_1033.38
Hgra|evm.model.CTG_1185.6	Hgra|evm.model.CTG_1185.6	Hgra|evm.model.CTG_1185.6
Hgra|evm.model.CTG_122.2	Hgra|evm.model.CTG_122.2	Hgra|evm.model.CTG_122.2
Hgra|evm.model.CTG_131.25	Hgra|evm.model.CTG_131.25	Hgra|evm.model.CTG_131.25
Hgra|evm.model.CTG_131.26	Hgra|evm.model.CTG_131.26	Hgra|evm.model.CTG_131.26
Hgra|evm.model.CTG_131.27	Hgra|evm.model.CTG_131.27	Hgra|evm.model.CTG_131.27
Hgra|evm.model.CTG_1335.2_evm.model.CTG_1335.4	Hgra|evm.model.CTG_1335.2_evm.model.CTG_1335.4	Hgra|evm.model.CTG_1335.2_evm.model.CTG_1335.4
Hgra|evm.model.CTG_1450.1			Domain deletion
Hgra|evm.model.CTG_1557.71	Hgra|evm.model.CTG_1557.71	Hgra|evm.model.CTG_1557.71
Hgra|evm.model.CTG_1618.17	Hgra|evm.model.CTG_1618.17	Hgra|evm.model.CTG_1618.17
Hgra|evm.model.CTG_272.7	Hgra|evm.model.CTG_272.7	Hgra|evm.model.CTG_272.7
Hgra|evm.model.CTG_281.11_evm.model.CTG_281.12	Hgra|evm.model.CTG_281.11_evm.model.CTG_281.12	Hgra|evm.model.CTG_281.11_evm.model.CTG_281.12
Hgra|evm.model.CTG_351.16	Hgra|evm.model.CTG_351.16	Hgra|evm.model.CTG_351.16
Hgra|evm.model.CTG_495.2	Hgra|evm.model.CTG_495.2		probably annotation error
Hgra|evm.model.CTG_495.3	Hgra|evm.model.CTG_495.3	Hgra|evm.model.CTG_495.3
Hgra|evm.model.CTG_495.4	Hgra|evm.model.CTG_495.4	Hgra|evm.model.CTG_495.4
Hgra|evm.model.CTG_495.5	Hgra|evm.model.CTG_495.5	Hgra|evm.model.CTG_495.5
Hgra|evm.model.CTG_581.13	Hgra|evm.model.CTG_581.13	Hgra|evm.model.CTG_581.13
Hgra|evm.model.CTG_832.4	Hgra|evm.model.CTG_832.4	Hgra|evm.model.CTG_832.4
Hgra|evm.model.CTG_853.18	Hgra|evm.model.CTG_853.18	Hgra|evm.model.CTG_853.18
Hgra|evm.model.CTG_98.40	Hgra|evm.model.CTG_98.40	Hgra|evm.model.CTG_98.40
Hgra|evm.model.CTG_980.1	Hgra|evm.model.CTG_980.1	Hgra|evm.model.CTG_980.1
Lbei|STRG.12526.1.p1			Domain deletion
Lbei|STRG.21769.1.p1	Lbei|STRG.21769.1.p1	Lbei|STRG.21769.1.p1
Lbei|STRG.21770.1.p1	Lbei|STRG.21770.1.p1	Lbei|STRG.21770.1.p1
Lbei|STRG.21777.1.p1	Lbei|STRG.21777.1.p1	Lbei|STRG.21777.1.p1
Lbei|STRG.2212.1.p1	Lbei|STRG.2212.1.p1	Lbei|STRG.2212.1.p1
Lbei|STRG.24188.3.p1	Lbei|STRG.24188.3.p1	Lbei|STRG.24188.3.p1
Lbei|STRG.28246.1.p1	Lbei|STRG.28246.1.p1	Lbei|STRG.28246.1.p1
Lbei|STRG.28249.1.p1	Lbei|STRG.28249.1.p1	Lbei|STRG.28249.1.p1
Lbei|STRG.42156.1.p1	Lbei|STRG.42156.1.p1	Lbei|STRG.42156.1.p1
Lbei|STRG.45105.2.p1	Lbei|STRG.45105.2.p1	Lbei|STRG.45105.2.p1
Lbei|STRG.47592.1.p1	Lbei|STRG.47592.1.p1	Lbei|STRG.47592.1.p1
Lele|evm.model.Hic_chr_10.330	Lele|evm.model.Hic_chr_10.330	Lele|evm.model.Hic_chr_10.330
Lele|evm.model.Hic_chr_12.934	Lele|evm.model.Hic_chr_12.934	Lele|evm.model.Hic_chr_12.934
Lele|evm.model.Hic_chr_12.936	Lele|evm.model.Hic_chr_12.936	Lele|evm.model.Hic_chr_12.936
Lele|evm.model.Hic_chr_5.311	Lele|evm.model.Hic_chr_5.311	Lele|evm.model.Hic_chr_5.311
Lele|evm.model.Hic_chr_5.346	Lele|evm.model.Hic_chr_5.346	Lele|evm.model.Hic_chr_5.346
Lele|evm.model.Hic_chr_5.529	Lele|evm.model.Hic_chr_5.529		CAP1&CAP2 motif deletion
Lele|evm.model.Hic_chr_6.1204	Lele|evm.model.Hic_chr_6.1204	Lele|evm.model.Hic_chr_6.1204
Lele|evm.model.Hic_chr_8.687			Domain deletion
Lele|evm.model.Hic_chr_9.115			Domain deletion
Ogib|KAG8172119.1	Ogib|KAG8172119.1		fragment
Ogib|KAG8172781.1			Domain deletion
Ogib|KAG8173378.1		Ogib|KAG8173378.1
Ogib|KAG8176347.1	Ogib|KAG8176347.1	Ogib|KAG8176347.1
Ogib|KAG8177961.1	Ogib|KAG8177961.1	Ogib|KAG8177961.1
Ogib|KAG8180007.1	Ogib|KAG8180007.1	Ogib|KAG8180007.1
Ogib|KAG8183821.1	Ogib|KAG8183821.1	Ogib|KAG8183821.1
Ogib|KAG8184169.1	Ogib|KAG8184169.1	Ogib|KAG8184169.1
Ogib|KAG8185501.1	Ogib|KAG8185501.1		CAP3&CAP4 motif deletion
Ogib|KAG8190768.1	Ogib|KAG8190768.1		CAP4 motif deletion
Ogib|KAG8190769.1	Ogib|KAG8190769.1		CAP4 motif deletion
Ogib|KAG8190770.1	Ogib|KAG8190770.1	Ogib|KAG8190770.1
Ogib|KAG8190771.1	Ogib|KAG8190771.1	Ogib|KAG8190771.1
Ogib|KAG8191104.1			Domain deletion
Ogib|KAG8191105.1	Ogib|KAG8191105.1	Ogib|KAG8191105.1
Ogib|KAG8191106.1	Ogib|KAG8191106.1	Ogib|KAG8191106.1
Ogib|KAG8192347.1	Ogib|KAG8192347.1	Ogib|KAG8192347.1
Ogib|KAG8192352.1	Ogib|KAG8192352.1	Ogib|KAG8192352.1
Ogib|KAG8194160.1	Ogib|KAG8194160.1	Ogib|KAG8194160.1
Ogib|KAG8194186.1	Ogib|KAG8194186.1	Ogib|KAG8194186.1
Ogib|KAG8195460.1	Ogib|KAG8195460.1	Ogib|KAG8195460.1
Ogib|KAG8199453.1	Ogib|KAG8199453.1		CAP2 motif deletion
Ptep|XP_015908513.1	Ptep|XP_015908513.1	Ptep|XP_015908513.1
Ptep|XP_015918256.1	Ptep|XP_015918256.1	Ptep|XP_015918256.1
Ptep|XP_015923187.1	Ptep|XP_015923187.1	Ptep|XP_015923187.1
Ptep|XP_015926612.1	Ptep|XP_015926612.1	Ptep|XP_015926612.1
Ptep|XP_015926695.1	Ptep|XP_015926695.1	Ptep|XP_015926695.1
Ptep|XP_042896961.1	Ptep|XP_042896961.1	Ptep|XP_042896961.1
Ptep|XP_042896964.1	Ptep|XP_042896964.1	Ptep|XP_042896964.1
Ptep|XP_042899220.1	Ptep|XP_042899220.1	Ptep|XP_042899220.1
Ptep|XP_042899733.1			Domain deletion
Ptep|XP_042900271.1	Ptep|XP_042900271.1	Ptep|XP_042900271.1
Ptep|XP_042906645.1	Ptep|XP_042906645.1	Ptep|XP_042906645.1
Ptep|XP_042906646.1	Ptep|XP_042906646.1	Ptep|XP_042906646.1
Ptep|XP_042907268.1	Ptep|XP_042907268.1		all motif deletion
Ptep|XP_042907269.1			Domain deletion
Ptep|XP_042907270.1	Ptep|XP_042907270.1		CAP4&CAP1&CAP2 motif deletion
Ptep|XP_042909153.1			Domain deletion
Ptep|XP_042909161.1	Ptep|XP_042909161.1		CAP4&CAP1 motif deletion
Ptep|XP_042909562.1	Ptep|XP_042909562.1	Ptep|XP_042909562.1
Ptep|XP_042912467.1			Domain deletion
Sdum|XP_035207919.1	Sdum|XP_035207919.1	Sdum|XP_035207919.1
Sdum|XP_035210247.1	Sdum|XP_035210247.1	Sdum|XP_035210247.1
Sdum|XP_035214599.1	Sdum|XP_035214599.1	Sdum|XP_035214599.1
Sdum|XP_035215125.1	Sdum|XP_035215125.1	Sdum|XP_035215125.1
Sdum|XP_035215439.1	Sdum|XP_035215439.1	Sdum|XP_035215439.1
Sdum|XP_035220944.1	Sdum|XP_035220944.1	Sdum|XP_035220944.1
Sdum|XP_035222697.1	Sdum|XP_035222697.1	Sdum|XP_035222697.1
Sdum|XP_035223179.1	Sdum|XP_035223179.1	Sdum|XP_035223179.1
Sdum|XP_035224315.1			Domain deletion
Sdum|XP_035225475.1	Sdum|XP_035225475.1	Sdum|XP_035225475.1
Sdum|XP_035225476.1	Sdum|XP_035225476.1	Sdum|XP_035225476.1
Sdum|XP_035228331.1	Sdum|XP_035228331.1	Sdum|XP_035228331.1
Sdum|XP_035228332.1	Sdum|XP_035228332.1	Sdum|XP_035228332.1
Sdum|XP_035232313.1	Sdum|XP_035232313.1	Sdum|XP_035232313.1
Sdum|XP_035233295.1	Sdum|XP_035233295.1	Sdum|XP_035233295.1
Tant|Trichonephila_antipodiana_00001205-RA			Domain deletion
Tant|Trichonephila_antipodiana_00001206-RA	Tant|Trichonephila_antipodiana_00001206-RA	Tant|Trichonephila_antipodiana_00001206-RA
Tant|Trichonephila_antipodiana_00004256-RA	Tant|Trichonephila_antipodiana_00004256-RA	Tant|Trichonephila_antipodiana_00004256-RA
Tant|Trichonephila_antipodiana_00006461-RA	Tant|Trichonephila_antipodiana_00006461-RA	Tant|Trichonephila_antipodiana_00006461-RA
Tant|Trichonephila_antipodiana_00006462-RA	Tant|Trichonephila_antipodiana_00006462-RA	Tant|Trichonephila_antipodiana_00006462-RA
Tant|Trichonephila_antipodiana_00006463-RA	Tant|Trichonephila_antipodiana_00006463-RA	Tant|Trichonephila_antipodiana_00006463-RA
Tant|Trichonephila_antipodiana_00006464-RA	Tant|Trichonephila_antipodiana_00006464-RA	Tant|Trichonephila_antipodiana_00006464-RA
Tant|Trichonephila_antipodiana_00007861-RA	Tant|Trichonephila_antipodiana_00007861-RA	Tant|Trichonephila_antipodiana_00007861-RA
Tant|Trichonephila_antipodiana_00009142-RA	Tant|Trichonephila_antipodiana_00009142-RA	Tant|Trichonephila_antipodiana_00009142-RA
Tant|Trichonephila_antipodiana_00009146-RA	Tant|Trichonephila_antipodiana_00009146-RA	Tant|Trichonephila_antipodiana_00009146-RA
Tant|Trichonephila_antipodiana_00012966-RA	Tant|Trichonephila_antipodiana_00012966-RA	Tant|Trichonephila_antipodiana_00012966-RA
Tant|Trichonephila_antipodiana_00012967-RA			Domain deletion
Tant|Trichonephila_antipodiana_00014284-RA	Tant|Trichonephila_antipodiana_00014284-RA	Tant|Trichonephila_antipodiana_00014284-RA
Tant|Trichonephila_antipodiana_00015522-RA	Tant|Trichonephila_antipodiana_00015522-RA	Tant|Trichonephila_antipodiana_00015522-RA
Tant|Trichonephila_antipodiana_00016795-RA			Domain deletion
Tant|Trichonephila_antipodiana_00016796-RA			Domain deletion
Tcla|Tc01G129160.1	Tcla|Tc01G129160.1	Tcla|Tc01G129160.1
Tcla|Tc02G051930.1	Tcla|Tc02G051930.1	Tcla|Tc02G051930.1
Tcla|Tc02G056870.1		Tcla|Tc02G056870.1
Tcla|Tc02G136730.1	Tcla|Tc02G136730.1	Tcla|Tc02G136730.1
Tcla|Tc05G085070.1	Tcla|Tc05G085070.1	Tcla|Tc05G085070.1
Tcla|Tc05G085130.1	Tcla|Tc05G085130.1	Tcla|Tc05G085130.1
Tcla|Tc05G087850.1			Domain deletion
Tcla|Tc05G087910.1	Tcla|Tc05G087910.1		CAP1&CAP2 motif deletion
Tcla|Tc05G087930.1	Tcla|Tc05G087930.1	Tcla|Tc05G087930.1
Tcla|Tc09G124170.2	Tcla|Tc09G124170.2	Tcla|Tc09G124170.2
Tcla|Tc09G124250.1			Domain deletion
Tcla|Tc09G124480.1	Tcla|Tc09G124480.1	Tcla|Tc09G124480.1
Tcla|Tc11G135090.1			Domain deletion
Tcla|Tc13G069900.1			Domain deletion
Tcla|Tc13G069980.1			Domain deletion
Tkau|TETRA.g11261.t1	Tkau|TETRA.g11261.t1	Tkau|TETRA.g11261.t1
Tkau|TETRA.g17644.t1	Tkau|TETRA.g17644.t1		CAP3&CAP1 motif deletion
Tkau|TETRA.g24843.t1	Tkau|TETRA.g24843.t1		CAP4&CAP1 motif deletion
Tkau|TETRA.g24844.t1	Tkau|TETRA.g24844.t1		CAP4&CAP1 motif deletion
Tkau|TETRA.g25714.t1			Domain deletion
Tkau|TETRA.g25715.t1			Domain deletion
Tkau|TETRA.g25716.t1	Tkau|TETRA.g25716.t1	Tkau|TETRA.g25716.t1
Tkau|TETRA.g25717.t1	Tkau|TETRA.g25717.t1		CAP3&CAP2 motif deletion
Tkau|TETRA.g25718.t1	Tkau|TETRA.g25718.t1	Tkau|TETRA.g25718.t1
Tkau|TETRA.g25719.t1	Tkau|TETRA.g25719.t1	Tkau|TETRA.g25719.t1
Tkau|TETRA.g25720.t1	Tkau|TETRA.g25720.t1	Tkau|TETRA.g25720.t1
Tkau|TETRA.g35305.t2			Domain deletion
Tkau|TETRA.g36500.t1	Tkau|TETRA.g36500.t1	Tkau|TETRA.g36500.t1
Tkau|TETRA.g4360.t1	Tkau|TETRA.g4360.t1	Tkau|TETRA.g4360.t1
Tkau|TETRA.g4361.t1	Tkau|TETRA.g4361.t1	Tkau|TETRA.g4361.t1
Tkau|TETRA.g4394.t1	Tkau|TETRA.g4394.t1	Tkau|TETRA.g4394.t1
Tkau|TETRA.g6723.t1	Tkau|TETRA.g6723.t1	Tkau|TETRA.g6723.t1
Tkau|TETRA.g704.t1	Tkau|TETRA.g704.t1		CAP3&CAP4&CAP1 motif deletion
Udiv|XP_054709530.1	Udiv|XP_054709530.1	Udiv|XP_054709530.1
Udiv|XP_054712787.1	Udiv|XP_054712787.1	Udiv|XP_054712787.1
Udiv|XP_054713043.1	Udiv|XP_054713043.1	Udiv|XP_054713043.1
Udiv|XP_054713204.1	Udiv|XP_054713204.1	Udiv|XP_054713204.1
Udiv|XP_054713334.1	Udiv|XP_054713334.1	Udiv|XP_054713334.1
Udiv|XP_054713336.1	Udiv|XP_054713336.1	Udiv|XP_054713336.1
Udiv|XP_054719714.1			Domain deletion
Udiv|XP_054720194.1	Udiv|XP_054720194.1	Udiv|XP_054720194.1
Udiv|XP_054720400.1	Udiv|XP_054720400.1	Udiv|XP_054720400.1
Udiv|XP_054720412.1	Udiv|XP_054720412.1	Udiv|XP_054720412.1
Udiv|XP_054721776.1	Udiv|XP_054721776.1	Udiv|XP_054721776.1
Udiv|XP_054724749.1	Udiv|XP_054724749.1	Udiv|XP_054724749.1

## Sheet: TableS6
Supplementary Table S6. Physicochemical properties and subcellular localization of CAP superfamily members.
RAW ID	New ID	Physicochemical property					Subcellular localization
		Number of Amino Acid	Molecular Weight	Theoretical pI	Instability Index	Grand Average of Hydropathicity	GOids	GOterms	Score
Abru|XP_055940501.1	Abru_CAP_A1	204	23539.4	5.7	45.83	-0.495	GO:0005615	C:extracellular space	1
Abru|XP_055924276.1	Abru_CAP_A2	179	20431.2	9.21	47.09	-0.818	GO:0005615	C:extracellular space	1
Abru|XP_055925495.1	Abru_CAP_A3	404	47569.3	8.79	72.89	-0.984	GO:0005737	C:cytoplasm	0.7
Abru|XP_055925221.1	Abru_CAP_A4	292	32637.9	9.26	35.46	-0.844	GO:0005615	C:extracellular space	0.95
Abru|XP_055925841.1	Abru_CAP_A5	234	27052.5	8.29	35.39	-0.468	GO:0005737	C:cytoplasm	0.63
Abru|XP_055947759.1	Abru_CAP_B1	560	63858.5	5.19	50.46	-0.62	GO:0005615	C:extracellular space	0.97
Abru|XP_055951361.1	Abru_CAP_C1	273	31200.1	9.21	29.78	-0.29	GO:0005886	C:plasma membrane	0.87
Abru|XP_055931314.1	Abru_CAP_C2	261	29806.5	6.24	38.42	-0.502	GO:0005615	C:extracellular space	0.92
Abru|XP_055927925.1	Abru_CAP_D1	420	47176.8	5.02	39.77	-0.389	GO:0005615	C:extracellular space	1
Abru|XP_055927212.1	Abru_CAP_D2	438	49899.6	8.17	45.2	-0.42	GO:0005615	C:extracellular space	0.98
Abru|XP_055945225.1	Abru_CAP_D3	258	29349	4.92	40.73	-0.636	GO:0005615	C:extracellular space	1
Abru|XP_055937879.1	Abru_CAP_D4	251	28266.1	8.8	31.46	-0.394	GO:0005615	C:extracellular space	0.97
Abru|XP_055938169.1	Abru_CAP_D5	250	28025.2	7.85	30.26	-0.196	GO:0005615	C:extracellular space	0.97
Abru|XP_055939489.1	Abru_CAP_D6	425	48175.7	7.04	44.29	-0.367	GO:0005615	C:extracellular space	1
Abru|XP_055943520.1	Abru_CAP_D7	431	49481.3	9.49	43.14	-0.527	GO:0005615	C:extracellular space	1
Abru|XP_055946505.1	Abru_CAP_D8	428	48747.7	9.46	38.68	-0.525	GO:0005615	C:extracellular space	1
Abru|XP_055937859.1	Abru_CAP_D9	429	48301.8	7.72	30.54	-0.52	GO:0005615	C:extracellular space	0.97
Abru|XP_055937469.1	Abru_CAP_D10	426	47706.2	9.01	44.83	-0.433	GO:0005615	C:extracellular space	0.99
Abru|XP_055937586.1	Abru_CAP_D11	424	47814.9	8.51	36.76	-0.497	GO:0005615	C:extracellular space	0.99
Abru|XP_055937457.1	Abru_CAP_D12	428	47736.1	7.42	39.77	-0.339	GO:0005615	C:extracellular space	1
Abru|XP_055938191.1	Abru_CAP_D13	421	47134.6	8.81	41	-0.456	GO:0005615	C:extracellular space	0.93
Abru|XP_055937860.1	Abru_CAP_D14	420	47044.3	8.6	35.92	-0.404	GO:0005615	C:extracellular space	0.98
Akar|evm.model.HiC_scaffold_4.651	Akar_CAP_A1	200	22963	5.97	56.8	-0.416	GO:0005615	C:extracellular space	1
Akar|evm.model.HiC_scaffold_22.132	Akar_CAP_A2	182	21064.5	8.7	36.26	-0.936	GO:0005737	C:cytoplasm	1
Akar|evm.model.HiC_scaffold_8.1814	Akar_CAP_A3	306	33466.6	9.16	26.22	-0.76	GO:0005634	C:nucleus	1
Akar|evm.model.HiC_scaffold_22.228	Akar_CAP_A4	233	27217.8	8.87	50.33	-0.646	GO:0005737	C:cytoplasm	0.7
Akar|evm.model.HiC_scaffold_17.608	Akar_CAP_B1	488	54758.1	5.89	40.75	-0.275	GO:0005615	C:extracellular space	1
Akar|evm.model.HiC_scaffold_17.609	Akar_CAP_B2	480	54592.1	7.68	41.09	-0.419	GO:0005615	C:extracellular space	1
Akar|evm.model.HiC_scaffold_9.321	Akar_CAP_C1	270	31059.5	8.86	47.37	-0.524	GO:0012505	C:endomembrane system	0.59
Akar|evm.model.HiC_scaffold_10.572	Akar_CAP_C2	260	29935	5.78	45.13	-0.334	GO:0005615	C:extracellular space	0.98
Akar|evm.model.HiC_scaffold_7.674	Akar_CAP_D1	243	26755.5	9.18	43.26	-0.351	GO:0005615	C:extracellular space	1
Akar|evm.model.HiC_scaffold_7.664	Akar_CAP_D2	417	46968.8	5.58	29.6	-0.441	GO:0005615	C:extracellular space	1
Akar|evm.model.HiC_scaffold_7.671	Akar_CAP_D3	431	49194.5	7.8	37.54	-0.529	GO:0005615	C:extracellular space	0.96
Cdar|GIY16665.1	Cdar_CAP_A1	216	24908.2	5.22	46.55	-0.584	GO:0012505	C:endomembrane system	0.91
Cdar|GIY39364.1	Cdar_CAP_A2	217	25391.1	9.1	57.58	-0.75	GO:0005737	C:cytoplasm	0.7
Cdar|GIX80528.1	Cdar_CAP_A3	288	32491.8	9.39	32.32	-0.813	GO:0005615	C:extracellular space	1
Cdar|GIY81494.1	Cdar_CAP_A4	288	32517.9	9.39	31.86	-0.795	GO:0005615	C:extracellular space	1
Cdar|GIY76250.1	Cdar_CAP_A5	229	26615	8.62	42.72	-0.511	GO:0005737	C:cytoplasm	0.5
Cdar|GIY43913.1	Cdar_CAP_B1	521	59831.9	5.33	48.11	-0.44	GO:0005737	C:cytoplasm	0.7
Cdar|GIY02737.1	Cdar_CAP_B2	454	53015.3	5.77	52.63	-0.528	GO:0005615	C:extracellular space	0.99
Cdar|GIY21223.1	Cdar_CAP_B3	469	52857.9	5.12	48.76	-0.421	GO:0005615	C:extracellular space	0.93
Cdar|GIX74808.1	Cdar_CAP_C1	272	31195	9.29	32.7	-0.327	GO:0012505	C:endomembrane system	0.7
Cdar|GIX99306.1	Cdar_CAP_C2	261	29965.8	6.84	42.92	-0.464	GO:0005615	C:extracellular space	0.94
Cdar|GIY91259.1	Cdar_CAP_D1	421	47688.5	5.31	40.17	-0.446	GO:0005615	C:extracellular space	1
Cdar|GIX97882.1	Cdar_CAP_D2	280	32240.6	8.65	52.65	-0.579	GO:0005615	C:extracellular space	0.99
Cdar|GIX99832.1	Cdar_CAP_D3	287	32354.9	6.49	31.24	-0.266	GO:0005615	C:extracellular space	0.99
Cdar|GIX99831.1	Cdar_CAP_D4	259	29124.2	6.3	30.24	-0.369	GO:0005615	C:extracellular space	0.97
Cdar|GIX99830.1	Cdar_CAP_D5	259	29106.2	6.49	33.82	-0.324	GO:0005615	C:extracellular space	0.97
Cdar|GIY35593.1	Cdar_CAP_D6	452	50393.5	5.14	44.13	-0.484	GO:0005615	C:extracellular space	1
Cscu|XP_023216533.1	Cscu_CAP_A1	212	24800.1	9.16	48.69	-0.849	GO:0005615	C:extracellular space	1
Cscu|XP_023221217.1	Cscu_CAP_A2	276	30794.5	9.57	53.43	-0.705	GO:0005634	C:nucleus	1
Cscu|XP_023216531.1	Cscu_CAP_A3	180	21026.4	4.79	50.99	-0.547	GO:0005615	C:extracellular space	1
Cscu|XP_023237314.1	Cscu_CAP_B1	334	38913.7	8.23	37.06	-0.453	GO:0005886	C:plasma membrane	0.97
Cscu|XP_023237313.1	Cscu_CAP_B2	280	33090.9	8.51	44.64	-0.533	GO:0005886	C:plasma membrane	0.8
Cscu|XP_023237315.1	Cscu_CAP_B3	338	38764.4	8.44	41.36	-0.558	GO:0005886	C:plasma membrane	0.97
Cscu|XP_023221739.1	Cscu_CAP_C1	268	31204.6	9.2	51.1	-0.481	GO:0005615	C:extracellular space	0.98
Cscu|XP_023212351.1	Cscu_CAP_C2	258	29738.5	7.45	35.33	-0.414	GO:0005615	C:extracellular space	1
Cscu|XP_023212786.1	Cscu_CAP_D1	280	32462.4	10.08	48.79	-0.639	GO:0005615	C:extracellular space	0.99
Cscu|XP_023242168.1	Cscu_CAP_D2	400	44279.9	6.81	35.34	-0.391	GO:0005615	C:extracellular space	1
Cscu|XP_023209874.1	Cscu_CAP_D3	280	31072.2	7.16	33.13	-0.177	GO:0005615	C:extracellular space	1
Cscu|XP_023241578.1	Cscu_CAP_D4	418	47346.7	7.99	32.98	-0.507	GO:0005615	C:extracellular space	0.97
Edav|Ectatosticta_davidi_00007014-RB	Edav_CAP_A1	241	27553.1	7.09	65.93	-0.542	GO:0005737	C:cytoplasm	0.7
Edav|Ectatosticta_davidi_00014682-RA	Edav_CAP_A2	255	28915.6	8.26	40.03	-0.723	GO:0005737	C:cytoplasm	0.62
Edav|Ectatosticta_davidi_00008579-RA	Edav_CAP_A3	205	24217.2	8.98	47.36	-0.639	GO:0005615	C:extracellular space	1
Edav|Ectatosticta_davidi_00008580-RA	Edav_CAP_A4	329	36780.6	9.37	36.81	-0.683	GO:0005615	C:extracellular space	1
Edav|Ectatosticta_davidi_00014681-RA	Edav_CAP_A5	234	27106.6	8.95	36.38	-0.568	GO:0005737	C:cytoplasm	0.7
Edav|Ectatosticta_davidi_00015199-RA	Edav_CAP_C1	278	32218.9	9.16	41.07	-0.508	GO:0005886	C:plasma membrane	0.88
Edav|Ectatosticta_davidi_00006893-RA	Edav_CAP_C2	261	29908.8	6.11	50.25	-0.358	GO:0005615	C:extracellular space	0.91
Edav|Ectatosticta_davidi_00009885-RA	Edav_CAP_D1	418	46834.3	4.66	40.07	-0.403	GO:0005615	C:extracellular space	0.97
Edav|Ectatosticta_davidi_00009598-RA	Edav_CAP_D2	477	54456.1	8.58	37.79	-0.392	GO:0005886	C:plasma membrane	0.87
Hgra|evm.model.CTG_1185.6	Hgra_CAP_A1	212	23836.7	6.16	48.04	-0.45	GO:0005737	C:cytoplasm	0.7
Hgra|evm.model.CTG_1335.2_evm.model.CTG_1335.4	Hgra_CAP_A2	210	23566.4	6.32	33.5	-0.499	GO:0005615	C:extracellular space	1
Hgra|evm.model.CTG_832.4	Hgra_CAP_A3	282	31094.9	8.91	26.48	-0.845	GO:0005615	C:extracellular space	1
Hgra|evm.model.CTG_581.13	Hgra_CAP_A4	238	27493.9	7.09	47.22	-0.556	GO:0005737	C:cytoplasm	0.66
Hgra|evm.model.CTG_281.11_evm.model.CTG_281.12	Hgra_CAP_B1	434	49644.2	6.72	41.4	-0.479	GO:0005615	C:extracellular space	1
Hgra|evm.model.CTG_1618.17	Hgra_CAP_C1	265	30738.4	9.15	34.16	-0.455	GO:0005886	C:plasma membrane	0.76
Hgra|evm.model.CTG_272.7	Hgra_CAP_C2	264	30327.2	6.06	38.45	-0.38	GO:0005886	C:plasma membrane	0.88
Hgra|evm.model.CTG_495.4	Hgra_CAP_D1	212	23398	4.72	34.11	-0.365	GO:0005615	C:extracellular space	0.99
Hgra|evm.model.CTG_495.5	Hgra_CAP_D2	206	23013.2	9.15	26.3	-0.444	GO:0005615	C:extracellular space	0.77
Hgra|evm.model.CTG_351.16	Hgra_CAP_D3	327	36584	6.71	32.8	-0.424	GO:0005886	C:plasma membrane	0.76
Hgra|evm.model.CTG_495.3	Hgra_CAP_D4	122	13871.2	4.35	31.44	-0.861	GO:0005737	C:cytoplasm	0.7
Hgra|evm.model.CTG_131.25	Hgra_CAP_D5	247	27922.1	5.71	23.04	-0.636	GO:0005615	C:extracellular space	0.99
Hgra|evm.model.CTG_131.26	Hgra_CAP_D6	390	44100.9	6.34	33.43	-0.596	GO:0005615	C:extracellular space	1
Hgra|evm.model.CTG_980.1	Hgra_CAP_D7	217	24636.6	6.64	39.04	-0.585	GO:0005615	C:extracellular space	1
Hgra|evm.model.CTG_131.27	Hgra_CAP_D8	346	39539.9	8.59	37.03	-0.782	GO:0005615	C:extracellular space	1
Hgra|evm.model.CTG_122.2	Hgra_CAP_D9	210	23603.5	8.04	20.1	-0.626	GO:0005615	C:extracellular space	1
Hgra|evm.model.CTG_1033.38	Hgra_CAP_D10	206	23093.8	8.04	21.24	-0.641	GO:0005615	C:extracellular space	1
Hgra|evm.model.CTG_98.40	Hgra_CAP_D11	548	61246.8	6.51	36.23	-0.214	GO:0005615	C:extracellular space	1
Hgra|evm.model.CTG_853.18	Hgra_CAP_D12	440	50407.1	8.29	33.4	-0.485	GO:0005615	C:extracellular space	1
Hgra|evm.model.CTG_1557.71	Hgra_CAP_D13	440	50407.1	8.29	33.4	-0.485	GO:0005615	C:extracellular space	1
Lbei|STRG.2212.1.p1	Lbei_CAP_A1	197	22861	6.5	77.02	-0.479	GO:0005615	C:extracellular space	1
Lbei|STRG.28246.1.p1	Lbei_CAP_A2	180	20632.7	5.05	34.47	-0.968	GO:0005615	C:extracellular space	1
Lbei|STRG.47592.1.p1	Lbei_CAP_A3	297	32490.5	9.28	40.21	-0.86	GO:0005634	C:nucleus	1
Lbei|STRG.28249.1.p1	Lbei_CAP_A4	243	28083.9	7.66	29.81	-0.484	GO:0005737	C:cytoplasm	0.7
Lbei|STRG.42156.1.p1	Lbei_CAP_B1	517	58332.3	6.72	45.65	-0.511	GO:0005634	C:nucleus	1
Lbei|STRG.24188.3.p1	Lbei_CAP_C1	262	29978.6	8.87	47.09	-0.3	GO:0005615	C:extracellular space	0.98
Lbei|STRG.45105.2.p1	Lbei_CAP_C2	261	29754.7	6.29	42.32	-0.383	GO:0005615	C:extracellular space	0.92
Lbei|STRG.21769.1.p1	Lbei_CAP_D1	246	27999.9	8.85	34.58	-0.614	GO:0005615	C:extracellular space	0.94
Lbei|STRG.21777.1.p1	Lbei_CAP_D2	419	47632.2	5.38	32.99	-0.531	GO:0005615	C:extracellular space	1
Lbei|STRG.21770.1.p1	Lbei_CAP_D3	435	49997.9	8.02	43.05	-0.481	GO:0005615	C:extracellular space	0.98
Lele|evm.model.Hic_chr_6.1204	Lele_CAP_A1	205	23445.2	5.85	45.13	-0.586	GO:0005737	C:cytoplasm	0.7
Lele|evm.model.Hic_chr_5.346	Lele_CAP_A2	228	26103.4	8.63	51.86	-0.87	GO:0005737	C:cytoplasm	0.7
Lele|evm.model.Hic_chr_5.311	Lele_CAP_A3	253	29225.1	6.36	40.33	-0.498	GO:0005737	C:cytoplasm	0.7
Lele|evm.model.Hic_chr_10.330	Lele_CAP_C1	273	31665.7	9.62	43.95	-0.436	GO:0005615	C:extracellular space	0.99
Lele|evm.model.Hic_chr_12.934	Lele_CAP_D1	575	63936.8	6.44	39.01	-0.368	GO:0005615	C:extracellular space	1
Lele|evm.model.Hic_chr_12.936	Lele_CAP_D2	431	49530.6	8.16	37.46	-0.47	GO:0005615	C:extracellular space	0.99
Ogib|KAG8180007.1	Ogib_CAP_A1	210	23667.5	6.07	46	-0.461	GO:0005615	C:extracellular space	1
Ogib|KAG8194186.1	Ogib_CAP_A2	229	25956.3	5.8	41.68	-0.461	GO:0005615	C:extracellular space	1
Ogib|KAG8192347.1	Ogib_CAP_A3	198	23455.5	9.54	56.16	-0.601	GO:0005615	C:extracellular space	1
Ogib|KAG8192352.1	Ogib_CAP_A4	282	31182	8.81	32.03	-0.805	GO:0005615	C:extracellular space	0.88
Ogib|KAG8194160.1	Ogib_CAP_A5	342	39847.8	7.21	51.49	-0.741	GO:0005737	C:cytoplasm	0.7
Ogib|KAG8176347.1	Ogib_CAP_C1	259	30403.9	9.29	29.49	-0.504	GO:0005886	C:plasma membrane	0.82
Ogib|KAG8183821.1	Ogib_CAP_C2	261	30083.9	6.37	40.81	-0.358	GO:0005615	C:extracellular space	0.94
Ogib|KAG8191106.1	Ogib_CAP_D1	230	25738.1	7.02	35.15	-0.422	GO:0012505	C:endomembrane system	0.82
Ogib|KAG8191105.1	Ogib_CAP_D2	150	16796.4	4.35	29.36	-0.821	GO:0005737	C:cytoplasm	0.7
Ogib|KAG8190770.1	Ogib_CAP_D3	247	28057.4	5.83	29.61	-0.647	GO:0005615	C:extracellular space	0.99
Ogib|KAG8190771.1	Ogib_CAP_D4	161	18367.3	4.57	32.81	-0.693	GO:0005615	C:extracellular space	1
Ogib|KAG8173378.1	Ogib_CAP_D5	117	13242.6	7.76	14.59	-0.744	GO:0005615	C:extracellular space	1
Ogib|KAG8184169.1	Ogib_CAP_D6	210	23551.4	8.04	24.65	-0.598	GO:0005615	C:extracellular space	1
Ogib|KAG8177961.1	Ogib_CAP_D7	351	39068.9	5.6	24.61	-0.389	GO:0005737	C:cytoplasm	0.6
Ogib|KAG8195460.1	Ogib_CAP_D8	458	52424.4	8.49	34.84	-0.52	GO:0005886	C:plasma membrane	0.93
Ptep|XP_015908513.1	Ptep_CAP_A1	175	20037.7	9.32	39.12	-0.867	GO:0005737	C:cytoplasm	0.7
Ptep|XP_042909562.1	Ptep_CAP_A2	206	24130	8.74	55.32	-0.661	GO:0005737	C:cytoplasm	0.7
Ptep|XP_015926695.1	Ptep_CAP_A3	285	31996	9.15	28.87	-0.907	GO:0005615	C:extracellular space	1
Ptep|XP_042900271.1	Ptep_CAP_B1	423	47812.1	6.71	40.71	-0.289	GO:0005615	C:extracellular space	1
Ptep|XP_015926612.1	Ptep_CAP_B2	448	51008.3	6.49	51.37	-0.255	GO:0005615	C:extracellular space	0.91
Ptep|XP_042899220.1	Ptep_CAP_C1	279	32570.7	9.26	43.06	-0.548	GO:0012505	C:endomembrane system	0.91
Ptep|XP_015923187.1	Ptep_CAP_C2	262	30080	5.51	35.09	-0.349	GO:0005615	C:extracellular space	0.86
Ptep|XP_042896964.1	Ptep_CAP_D1	438	49301.5	6.07	47.99	-0.411	GO:0005615	C:extracellular space	1
Ptep|XP_042896961.1	Ptep_CAP_D2	430	47728.5	6.46	34.43	-0.495	GO:0005615	C:extracellular space	1
Ptep|XP_015918256.1	Ptep_CAP_D3	433	49503.8	8.16	36.29	-0.493	GO:0005615	C:extracellular space	0.99
Ptep|XP_042906645.1	Ptep_CAP_D4	414	46550	8.73	29.76	-0.55	GO:0005615	C:extracellular space	0.98
Ptep|XP_042906646.1	Ptep_CAP_D5	424	47865.8	8.65	46.52	-0.356	GO:0005615	C:extracellular space	1
Sdum|XP_035214599.1	Sdum_CAP_A1	262	30431.3	5.51	61.54	-0.518	GO:0005737	C:cytoplasm	0.7
Sdum|XP_035228331.1	Sdum_CAP_A2	179	20436	8.83	51.1	-0.835	GO:0005737	C:cytoplasm	0.63
Sdum|XP_035220944.1	Sdum_CAP_A3	472	53857.4	9.41	48.28	-0.82	GO:0005634	C:nucleus	1
Sdum|XP_035228332.1	Sdum_CAP_A4	231	26746.4	8.86	38.49	-0.543	GO:0005737	C:cytoplasm	0.7
Sdum|XP_035215125.1	Sdum_CAP_B1	425	49814	6.93	43.04	-0.46	GO:0046658	C:anchored component of plasma membrane	0.95
Sdum|XP_035207919.1	Sdum_CAP_B2	462	52827.5	6.43	42.2	-0.459	GO:0005737	C:cytoplasm	0.51
Sdum|XP_035232313.1	Sdum_CAP_C1	269	31002.6	8.84	28.24	-0.419	GO:0005615	C:extracellular space	0.81
Sdum|XP_035215439.1	Sdum_CAP_C2	262	30535.5	7.47	35.32	-0.457	GO:0005886	C:plasma membrane	0.75
Sdum|XP_035222697.1	Sdum_CAP_D1	414	46357.2	4.87	47.39	-0.371	GO:0005615	C:extracellular space	1
Sdum|XP_035233295.1	Sdum_CAP_D2	433	49663.3	8.3	39.55	-0.489	GO:0005615	C:extracellular space	0.99
Sdum|XP_035223179.1	Sdum_CAP_D3	165	18340.4	5.06	41.87	-0.467	GO:0005615	C:extracellular space	1
Sdum|XP_035225476.1	Sdum_CAP_D4	540	61208.1	8.35	38.08	-0.33	GO:0005886	C:plasma membrane	0.94
Sdum|XP_035225475.1	Sdum_CAP_D5	254	29377.5	6.96	28.23	-0.569	GO:0005615	C:extracellular space	1
Sdum|XP_035210247.1	Sdum_CAP_D6	416	46967.3	9.13	28.84	-0.307	GO:0005615	C:extracellular space	1
Tant|Trichonephila_antipodiana_00007861-RA	Tant_CAP_A1	229	26138.4	5.25	54.37	-0.406	GO:0005737	C:cytoplasm	1
Tant|Trichonephila_antipodiana_00009146-RA	Tant_CAP_A2	214	25410	8.59	55.67	-0.817	GO:0005737	C:cytoplasm	0.7
Tant|Trichonephila_antipodiana_00009142-RA	Tant_CAP_A3	277	30963.1	9.18	33.82	-0.816	GO:0005615	C:extracellular space	0.89
Tant|Trichonephila_antipodiana_00015522-RA	Tant_CAP_A4	232	26810.2	8.59	35.86	-0.567	GO:0005737	C:cytoplasm	1
Tant|Trichonephila_antipodiana_00012966-RA	Tant_CAP_B1	436	49792.7	5.33	42	-0.411	GO:0005615	C:extracellular space	0.95
Tant|Trichonephila_antipodiana_00014284-RA	Tant_CAP_C1	287	32868	9.32	33.8	-0.317	GO:0005886	C:plasma membrane	0.92
Tant|Trichonephila_antipodiana_00004256-RA	Tant_CAP_C2	263	30370	6.1	41.57	-0.567	GO:0005615	C:extracellular space	0.9
Tant|Trichonephila_antipodiana_00001206-RA	Tant_CAP_D1	257	29187	5.18	38.64	-0.415	GO:0005615	C:extracellular space	0.92
Tant|Trichonephila_antipodiana_00006464-RA	Tant_CAP_D2	426	47806.1	5.45	37.34	-0.328	GO:0005615	C:extracellular space	1
Tant|Trichonephila_antipodiana_00006461-RA	Tant_CAP_D3	428	48994.5	7.79	48.21	-0.551	GO:0005615	C:extracellular space	0.99
Tant|Trichonephila_antipodiana_00006462-RA	Tant_CAP_D4	440	50271.9	5.92	45.78	-0.573	GO:0005615	C:extracellular space	1
Tant|Trichonephila_antipodiana_00006463-RA	Tant_CAP_D5	431	49445.5	5.06	43.09	-0.576	GO:0005615	C:extracellular space	1
Tcla|Tc02G056870.1	Tcla_CAP_A1	122	13981	9.82	44.37	-0.838	GO:0005615	C:extracellular space	1
Tcla|Tc02G051930.1	Tcla_CAP_A2	215	25397	7.99	54.06	-0.81	GO:0005737	C:cytoplasm	0.7
Tcla|Tc02G136730.1	Tcla_CAP_A3	261	30411.2	8.45	36.67	-0.574	GO:0005737	C:cytoplasm	1
Tcla|Tc09G124480.1	Tcla_CAP_B1	168	19615	6.16	42.08	-0.793	GO:0005737	C:cytoplasm	0.7
Tcla|Tc09G124170.2	Tcla_CAP_B2	434	49758.5	8.53	42.32	-0.376	GO:0005615	C:extracellular space	0.78
Tcla|Tc01G129160.1	Tcla_CAP_C1	263	30418.1	6.03	47.13	-0.552	GO:0005615	C:extracellular space	0.9
Tcla|Tc05G085130.1	Tcla_CAP_D1	260	29848.6	8.89	22.84	-0.628	GO:0005615	C:extracellular space	0.99
Tcla|Tc05G085070.1	Tcla_CAP_D2	257	29110	5.41	35.82	-0.359	GO:0005615	C:extracellular space	0.93
Tcla|Tc05G087930.1	Tcla_CAP_D3	431	49002.9	4.93	41.59	-0.534	GO:0005615	C:extracellular space	1
Tkau|TETRA.g11261.t1	Tkau_CAP_A1	177	20527.4	8.53	46.95	-0.845	GO:0005737	C:cytoplasm	0.7
Tkau|TETRA.g6723.t1	Tkau_CAP_A2	211	25045	9.02	50.15	-0.73	GO:0005737	C:cytoplasm	0.7
Tkau|TETRA.g36500.t1	Tkau_CAP_C1	268	30732.1	9.28	24.52	-0.338	GO:0005886	C:plasma membrane	0.79
Tkau|TETRA.g4361.t1	Tkau_CAP_D1	438	48855.7	6.1	39.45	-0.273	GO:0005886	C:plasma membrane	0.95
Tkau|TETRA.g4360.t1	Tkau_CAP_D2	420	47935	5.94	31.1	-0.52	GO:0005615	C:extracellular space	1
Tkau|TETRA.g4394.t1	Tkau_CAP_D3	426	48474.9	6.84	36.13	-0.409	GO:0005615	C:extracellular space	0.97
Tkau|TETRA.g25720.t1	Tkau_CAP_D4	412	46018.8	8.7	33	-0.421	GO:0005615	C:extracellular space	1
Tkau|TETRA.g25719.t1	Tkau_CAP_D5	385	43323.2	8.35	37.87	-0.409	GO:0005615	C:extracellular space	1
Tkau|TETRA.g25716.t1	Tkau_CAP_D6	206	23371.6	5.05	31.57	-0.343	GO:0005615	C:extracellular space	1
Tkau|TETRA.g25718.t1	Tkau_CAP_D7	248	27823.7	6.31	39.26	-0.417	GO:0005615	C:extracellular space	1
Udiv|XP_054720412.1	Udiv_CAP_A1	206	23896.6	6.05	48.58	-0.688	GO:0005737	C:cytoplasm	0.7
Udiv|XP_054712787.1	Udiv_CAP_A2	181	20496.2	9.38	38.02	-0.712	GO:0005737	C:cytoplasm	0.59
Udiv|XP_054713043.1	Udiv_CAP_A3	295	33100.2	8.59	30.87	-0.89	GO:0005615	C:extracellular space	0.76
Udiv|XP_054713204.1	Udiv_CAP_A4	236	27212.8	8.73	35.2	-0.494	GO:0005737	C:cytoplasm	1
Udiv|XP_054713336.1	Udiv_CAP_B1	313	35263	5.33	52.57	-0.513	GO:0005615	C:extracellular space	1
Udiv|XP_054713334.1	Udiv_CAP_B2	326	36884.9	5.28	55.82	-0.514	GO:0005615	C:extracellular space	1
Udiv|XP_054720194.1	Udiv_CAP_C1	269	31179.8	9.11	37.8	-0.655	GO:0005886	C:plasma membrane	0.77
Udiv|XP_054720400.1	Udiv_CAP_C2	264	30045	6.23	33.25	-0.281	GO:0012505	C:endomembrane system	0.72
Udiv|XP_054709530.1	Udiv_CAP_D1	417	45982.9	5.07	32.67	-0.262	GO:0005615	C:extracellular space	0.93
Udiv|XP_054721776.1	Udiv_CAP_D2	435	49850.6	8.41	31.27	-0.444	GO:0005615	C:extracellular space	0.98
Udiv|XP_054724749.1	Udiv_CAP_D3	421	46922.6	8.54	34.87	-0.262	GO:0005615	C:extracellular space	1

## Sheet: TableS7
Supplementary Table S7. TPM of CAP superfamily members.
New ID	TPM	Note
Abru_CAP_A1	5.98517
Abru_CAP_A2	3.58838
Abru_CAP_A3	0
Abru_CAP_A4	0.236984
Abru_CAP_A5	0
Abru_CAP_B1	15.6618
Abru_CAP_C1	1.02431
Abru_CAP_C2	0.29194
Abru_CAP_D1	0.312561
Abru_CAP_D2	0.149118
Abru_CAP_D3	2.12768
Abru_CAP_D4	0.628873
Abru_CAP_D5	4120.67
Abru_CAP_D6	0.0274665
Abru_CAP_D7	0
Abru_CAP_D8	0
Abru_CAP_D9	2878.59
Abru_CAP_D10	19.0739
Abru_CAP_D11	3623.19
Abru_CAP_D12	22178.2
Abru_CAP_D13	6336.77
Abru_CAP_D14	4011.56
Cdar_CAP_A1	0.160396
Cdar_CAP_A2	0.0931553
Cdar_CAP_A3	0.54056
Cdar_CAP_A4	0
Cdar_CAP_A5	0
Cdar_CAP_B1	0
Cdar_CAP_B2	0
Cdar_CAP_B3	7.02174
Cdar_CAP_C1	2.89843
Cdar_CAP_C2	0.0502606
Cdar_CAP_D1	0.0363147
Cdar_CAP_D2	0.00864868
Cdar_CAP_D3	68.9722
Cdar_CAP_D4	7676.35
Cdar_CAP_D5	2223.54
Cdar_CAP_D6	0.0832808
Cscu_CAP_A1	9.65675
Cscu_CAP_A2	13.0601
Cscu_CAP_A3	0.182085
Cscu_CAP_B1	0.729582
Cscu_CAP_B2	0
Cscu_CAP_B3	0
Cscu_CAP_C1	11.2663
Cscu_CAP_C2	9.60845
Cscu_CAP_D1	25.2098
Cscu_CAP_D2	1334.9
Cscu_CAP_D3	479.321
Cscu_CAP_D4	866.819
Hgra_CAP_A1	16.1604
Hgra_CAP_A2	1.54374
Hgra_CAP_A3	3.80603
Hgra_CAP_A4	11.8659
Hgra_CAP_B1	10.1975
Hgra_CAP_C1	14.0353
Hgra_CAP_C2	6.6826
Hgra_CAP_D1	36030.8
Hgra_CAP_D2	5746.94
Hgra_CAP_D3	4778.86
Hgra_CAP_D4	5077.83
Hgra_CAP_D5	0.670042
Hgra_CAP_D6	0.214606
Hgra_CAP_D7	1.37641
Hgra_CAP_D8	12.1622
Hgra_CAP_D9	0.437962
Hgra_CAP_D10	0.0700918
Hgra_CAP_D11	2.04712
Hgra_CAP_D12	0.6948
Hgra_CAP_D13	1.25683
Ptep_CAP_A1	21.6254
Ptep_CAP_A2	0
Ptep_CAP_A3	5.85821
Ptep_CAP_B1	9.89748
Ptep_CAP_B2	0.0111252
Ptep_CAP_C1	30.1833
Ptep_CAP_C2	6.71626
Ptep_CAP_D1	0.636292
Ptep_CAP_D2	33.7849
Ptep_CAP_D3	0.0609424
Ptep_CAP_D4	1710.34
Ptep_CAP_D5	0.686216
Sdum_CAP_A1	2.37859
Sdum_CAP_A2	9.55331
Sdum_CAP_A3	0.33861
Sdum_CAP_A4	0.113244
Sdum_CAP_B1	0
Sdum_CAP_B2	6.32381
Sdum_CAP_C1	5.10401
Sdum_CAP_C2	14.497
Sdum_CAP_D1	1.31519
Sdum_CAP_D2	0.756704
Sdum_CAP_D3	0.152377
Sdum_CAP_D4	9489.71
Sdum_CAP_D5	4518.78
Sdum_CAP_D6	0.0739121
Tcla_CAP_A1	2.64146
Tcla_CAP_A2	0.048259
Tcla_CAP_A3	0
Tcla_CAP_B1	0
Tcla_CAP_B2	0.141718
Tcla_CAP_C1	0.0460483
Tcla_CAP_D1	4.33948
Tcla_CAP_D2	17723.3
Tcla_CAP_D3	0.0913949
Cdar|GIX75909.1	0	Domain deletion
Cdar|GIX98705.1	0	Domain deletion
Cdar|GIY04269.1	0.21906	Domain deletion
Cdar|GIY13251.1	1.55094	Domain deletion
Cdar|GIY21225.1	0.564509	Domain deletion
Cdar|GIY21271.1	0	Domain deletion
Cdar|GIY44630.1	0.113589	Domain deletion
Hgra|evm.model.CTG_1450.1	0	Domain deletion
Hgra|evm.model.CTG_495.2	6.35759	Domain deletion
Ptep|XP_042899733.1	1.66454	Domain deletion
Ptep|XP_042907268.1	0.0370935	Domain deletion
Ptep|XP_042907269.1	0	Domain deletion
Ptep|XP_042907270.1	0	Domain deletion
Ptep|XP_042909153.1	0	Domain deletion
Ptep|XP_042909161.1	0.0296075	Domain deletion
Ptep|XP_042912467.1	0	Domain deletion
Sdum|XP_035224315.1	0	Domain deletion
Tcla|Tc02G056870.1	2.64146	Domain deletion
Tcla|Tc05G087850.1	26.078	Domain deletion
Tcla|Tc09G124250.1	40.7164	Domain deletion
Tcla|Tc11G135090.1	0.984144	Domain deletion
Tcla|Tc13G069900.1	4793.38	Domain deletion
Tcla|Tc13G069980.1	4436.51	Domain deletion
